# Supplementary material for: Vocal behaviour predicts mating success in giant pandas
Source: R Soc Open Sci. 2018 Oct 31;5(10):181323. doi: 10.1098/rsos.181323 (PMC6227945; doi:10.1098/rsos.181323)
Supplement: Dataset.sav [file rsos181323supp2.zip]

Archive with 1 entries (1 files):
- rsos181323supp2.sav
